# Supplementary material for: DHX36 modulates stress granule assembly independent of recruitment of mRNAs with G-quadruplex sequence motifs
Source: Nucleic Acids Res. 2025 Sep 23;53(18):gkaf938. doi: 10.1093/nar/gkaf938 (PMC12455590; doi:10.1093/nar/gkaf938)
Supplement: gkaf938_Supplemental_Files [file gkaf938_supplemental_files.zip]

Archive with 2 entries (2 files):
- SupplementaryFile_Final.pdf
- TableS1.xlsx
