# Supplementary material for: DHX36 modulates stress granule assembly independent of recruitment of mRNAs with G-quadruplex sequence motifs
Source: Nucleic Acids Res. 2025 Sep 23;53(18):gkaf938. doi: 10.1093/nar/gkaf938 (PMC12455590; doi:10.1093/nar/gkaf938)
Supplement: gkaf938_Supplemental_Files [file gkaf938_supplemental_files.zip › TableS1.xlsx]

## Sheet: Table S1
sgRNAs
name	sequnces ordered at IDT
DHX36_sgRNA_1_Fw	/5Phos/CACCGCGTACCACATGCCGATTTCG
DHX36_sgRNA _1_rev	/5Phos/AAACCGAAATCGGCATGTGGTACGC
DHX36_sgRNA _2_Fw	/5Phos/CACCGATGATCCTCAGGAGCAAACC
DHX36_sgRNA _2_rev	/5Phos/AAACGGTTTGCTCCTGAGGATCATC
3' UTR TERRA reporter sequence, sequence between STOP codon and SV40 signal (Flanking seq in red, G-tracts in black)
No G-tract control
	atcttatgcggccgctcctcgagggatccactagtccagtgtggtggaattc
TERRA_1x	atcttatgcggccgcTTGGGTCTTTGATAAAGAAAAGAATCCCTGTTCATTGTAAGCACTTTTACTTAGGGTTAGGGTTAGGGTTAGGGTGCTCTGCTGGTCTTCAATTACCAAGAATTCTCCAAAACAATTTTCTGCAGGATGATTGTAccagtgtggtggaattc
TERRAmut_1x	atcttatgcggccgcTTGGGTCTTTGATAAAGAAAAGAATCCCTGTTCATTGTAAGCACTTTTACGTGAGTGTGAGTGTGAGTGTGAGTTGCTCTGCTGGTCTTCAATTACCAAGAATTCTCCAAAACAATTTTCTGCAGGATGATTGTAccagtgtggtggaattc
TERRAinv_1x	atcttatgcggccgcTTGGGTCTTTGATAAAGAAAAGAATCCCTGTTCATTGTAAGCACTTTTACGGGATTGGGATTGGGATTGGGATTTGCTCTGCTGGTCTTCAATTACCAAGAATTCTCCAAAACAATTTTCTGCAGGATGATTGTAccagtgtggtggaattc
TERRAmut_5x	atcttatgcggccgcttactACATTTTATAAGATCTGAGACATGTGAGTGTGAGTGTGAGTGTGAGTTTACTACATTTTATATGAGACATGTGAGTGTGAGTGTGAGTGTGAGTTATCTAGATTCGATATGATAGATGTGAGTGTGAGTGTGAGTGTGAGTATTCTAGAGTTGATATGAGACATGTGAGTGTGAGTGTGAGTGTGAGTTTTCTAGAGTCGATATGAGAGATGTGAGTGTGAGTGTGAGTGTGAGTTAACTTCATTATATAGGATCCTGagacatccagtgtggtggaattc
TERRAinv_5x	atcttatgcggccgcttactACATTTTATAAGATCTGAGACATGGGATTGGGATTGGGATTGGGATTTTACTACATTTTATATGAGACATGGGATTGGGATTGGGATTGGGATTTATCTAGATTCGATATGATAGATGGGATTGGGATTGGGATTGGGATTATTCTAGAGTTGATATGAGACATGGGATTGGGATTGGGATTGGGATTTTTCTAGAGTCGATATGAGAGATGGGATTGGGATTGGGATTGGGATTTAACTTCATTATATAGGATCCTGagacatccagtgtggtggaattc
3' UTR APP reporter sequence, sequence between STOP codon and SV40 signal (Flanking seq in red, G-tracts in black)
APP_1x	atcttatgcggccgcTTGGGTCTTTGATAAAGAAAAGAATCCCTGTTCATTGTAAGCACTTTTACGGGGCGGGTGGGGAGGGGTGCTCTGCTGGTCTTCAATTACCAAGAATTCTCCAAAACAATTTTCTGCAGGATGATTGTAccagtgtggtggaattc
APPG2_1x	atcttatgcggccgcTTGGGTCTTTGATAAAGAAAAGAATCCCTGTTCATTGTAAGCACTTTTACAAGGCAGGTAGGAAGGAATGCTCTGCTGGTCTTCAATTACCAAGAATTCTCCAAAACAATTTTCTGCAGGATGATTGTAccagtgtggtggaattc
APPmut_1x	atcttatgcggccgcTTGGGTCTTTGATAAAGAAAAGAATCCCTGTTCATTGTAAGCACTTTTACGAAGCGAGTGAAGAGAAGTGCTCTGCTGGTCTTCAATTACCAAGAATTCTCCAAAACAATTTTCTGCAGGATGATTGTAccagtgtggtggaattc
RNAs used in circular dichroism
TERRA	UUAGGGUUAGGGUUAGGGUUAGGG
TERRAmut	GUGAGUGUGAGUGUGAGUGUGAGU
TERRAinv	GGGAUUGGGAUUGGGAUUGGGAUU
PCR primers
name	sequence ordered at IDT
Safeharbour_P1	CGGACCACTTTGAGCTCTACTGGC		Forward primer in Suppl. Fig. 1C
Safeharbour_P2	GAACACCTAGGACGCACCATTCTCAC
GenomicAmpRLuc_Rev	GCTGCAATAAACAAGTTGAATTCCACCA		Reverse primer in Suppl. Fig. 1C
siRNAs
Name - ordered at Horizon Discovery	Catalog ID
siGENOME Non-Targeting Control siRNA Pool #2	D-001206-14-05
siGENOME Human DHX36 (170506) siRNA - SMARTpool	M-013167-00-0005
Antibodies and dilution ratios
Protein		Manufacturer	dilution IF - 1h RT	dilution western	western condition
DHX36	rabbit	Thermo Scientific PA5-57259	1:200	1:1000	O/N, 4°C
PABPC1	mouse	Proteintech 66809-1-Ig	1:300	-
PABPC1	rabbit	Abcam ab21060	1:750	-
Firefly luciferase	rabbit	Abcam ab185924	1:500	-
Renilla luciferase	rabbit	Abcam ab185926	1:500	-
FLAG M2	mouse	Sigma Aldrich F1804	1:500	1:2000	O/N, 4°C
phospho eIF2α	rabbit	abcam ab32157	-	1:1000	O/N, 4°C
eIF2α	rabbit	Cell Signaling 9722S	-	1:1000	1hr, RT
phospho PKR	rabbit	abcam ab220801	-	1:1000	O/N, 4°C
PKR	rabbit	Cell Signaling 12297S	-	1:1000	1hr, RT
GAPDH-HRP	mouse	Santa Cruz sc-47724 HRP	-	1:5000	1hr, RT
Goat Anti-Rabbit IgG H&L (Alexa Fluor® 488)		Abcam ab150077	1:1000	-
Goat Anti-Mouse IgG H&L (Alexa Fluor® 488)		Abcam ab150113	1:1000	-
Goat Anti-Rabbit IgG H&L (Alexa Fluor® 647)		Abcam ab150079	1:1000	-
Goat anti Mouse IgG (H+L) Secondary Antibody, Alexa Fluor 647		Invitrogen-Thermo Fisher Scientific A21235	1:1000	-
Goat Anti-Rabbit IgG Peroxidase (HRP)		Cell Signaling 7074S	-	1:10000	1hr, RT
Horse Anti-Mouse IgG Peroxidase (HRP)		Cell Signaling 7076S	-	1:10000	1hr, RT
